# Supplementary material for: Comparative Study of Statistical Approaches and SNP Panels to Infer Distant Relationships in Forensic Genetics
Source: Genes (Basel). 2025 Jan 21;16(2):114. doi: 10.3390/genes16020114 (PMC11855180; doi:10.3390/genes16020114)
Supplement: Supplementary file 1 [file genes-16-00114-s001.zip]

Archive with 1 entries (1 files):
- genes-3407077-supplementary.pdf
